# Supplementary material for: Bacterial Cellulose Production by a Novel Levilactobacillus brevis Isolate Using Response Surface-Optimised Agro-Industrial Substrates
Source: Foods. 2026 Jan 22;15(2):394. doi: 10.3390/foods15020394 (PMC12840732; doi:10.3390/foods15020394)
Supplement: Supplementary file 1 [file foods-15-00394-s001.zip]

Archive with 1 entries (1 files):
- foods-4040050-supplementary.pdf
